# Supplementary material for: Heat-Stress Induced Apoptosis: A New Biotechnological Strategy to Enhance Ganoderic Acids Production in Ganoderma lucidum
Source: J Fungi (Basel). 2026 May 15;12(5):364. doi: 10.3390/jof12050364 (PMC13208671; doi:10.3390/jof12050364)
Supplement: Supplementary file 1 [file jof-12-00364-s001.zip]

Archive with 1 entries (1 files):
- jof-4242087-supplementary.pdf
